# Supplementary material for: Beneficial Effect of COVID-19 Vaccination on Decreased Pulmonary Vascular and Airway Volumes of Patients with Long-COVID Syndrome
Source: Med Sci (Basel). 2026 Jul 22;14(3):413. doi: 10.3390/medsci14030413 (PMC13413875; doi:10.3390/medsci14030413)
Supplement: Supplementary file 1 [file medsci-14-00413-s001.zip]

Archive with 1 entries (1 files):
- medsci-4326891-supplementary.pdf
